# Supplementary material for: Spatially Compartmentalized Electrospun/Electrosprayed PHB/PEO/Zein Fibrous Platforms for Dual Delivery of Rutin and Melissa officinalis Extract
Source: Polymers (Basel). 2026 Jul 20;18(14):1774. doi: 10.3390/polym18141774 (PMC13431348; doi:10.3390/polym18141774)
Supplement: Supplementary file 1 [file polymers-18-01774-s001.zip]

Archive with 1 entries (1 files):
- polymers-4436569-supplementary.pdf
